# Supplementary material for: The Devil Is in the Tail: Manchester Short Assessment of Quality of Life (MANSA) test percentiles and normalized T-scores
Source: J Psychopathol Behav Assess. 2026 Jan 28;48(1):5. doi: 10.1007/s10862-025-10266-0 (PMC12847227; doi:10.1007/s10862-025-10266-0)
Supplement: Supplementary file 1 — Supplementary file1 (XLSX 18 KB) [file 10862_2025_10266_MOESM1_ESM.xlsx]

## Sheet: MANSA (Eng.)
Manchester Short Assessment of Quality of Life
MANSA						All				18-44jr				45+
						T score:	PR score:			T score:	PR score:			T score:	PR score:
Scale	Range:	Sug.:		Raw score:			Popul.	Clin.			Popul.	Clin.			Popul.	Clin.
Total score	12-84	45		45		32.9302	5.87255	35.5476		32.9302	5.87255	35.5476		31.5518	4.11392	30.2697
nr:	Item:									Score:
1	How satisfied are you with your life as a whole?									4
2	How satisfied are you with your job (or sheltered employment, or training/education as your main occupation?									3
3	How satisfied are you with your financial situation?									4
4	Do you have anyone who you would call a "close friend"?									2
5	In the last week have you seen a friend?									3
6	How satisfied are you with the number and quality of your friendships?									4
7	How satisfied are you with your leisure activities?									5
8	How satisfied are you with your accommodation?									3
9	In the past year have you been accused of a crime?									1
10	In the past year have you been a victim of physical violence?									2
11	How satisfied are you with your personal safety?									3
12	How satisfied are you with the people that you live with?									4
13	How satisfied are you with your seks life?									3
14	How satisfied are you with your relationship with your family?									3
15	How satisfied are you with your health?									4
16	How satisfied are you with your mental health?									5
Dutch translation van Nieuwenhuizen, C., Janssen-de Ruijter, E., & Nugter, M. (2017). Handleiding Manchester Short Assessment of Quality of Life (MANSA). Stichting QoLM. Original version: Priebe, S., Huxley, P., Knight, S., & Evans, S. (1999). Application and results of the Manchester Short Assessment of Quality of Life (MANSA). International journal of social psychiatry, 45(1), 7-12. Data of the…

## Sheet: MANSA (Dutch)
Manchester Short Assessment of Quality of Life
MANSA						Allen				18-44jr				45+
						T score:	PR score:			T score:	PR score:			T score:	PR score:
Schaal:	Bereik:	Sug.:		Ruwe score:			Bevolk.	Klin.			Bevolk.	Klin.			Bevolk.	Klin.
Totaal score	12-84	45		46		33.9482	6.86663	37.99		33.9482	6.86663	37.99		32.5203	4.91756	32.4584
nr:	Item:									Score:
1	Kunt u vertellen hoe u op dit moment uw leven als geheel ervaart?									4
2	Hoe tevreden bent u met uw betaalde baan? of met het feit dat u geen betaalde baan heeft of gepensioneerd bent?									3
3	Hoe tevreden bent u met hoe goed u bij kas zit?									4
4	Heeft u iemand die u een goede vriend of vriendin zou noemen?									2
5	Heeft u de afgelopen week een vriend of vriendin ontmoet (op bezoek									3
6	Hoe tevreden bent u met het aantal en de kwaliteit van uw vriendschappen?									4
7	Hoe tevreden bent u met de dingen die u in uw vrije tijd doet?									5
8	Hoe tevreden bent u met de woonomstandigheden?									3
9	Bent u het afgelopen jaar beschuldigd van een misdrijf?									1
10	Bent u het afgelopen jaar slachtoffer geweest van lichamelijk geweld?									2
11	Hoe tevreden bent u met uw persoonlijke veiligheid?									3
12	Hoe tevreden bent u met de mensen met wie u samenleeft of men het feit dat u alleen woont?									4
13	Hoe tevreden bent u met uw seksuele leven?									3
14	Hoe tevreden bent u met uw relatie met uw familie?									3
15	Hoe tevreden bent u met uw lichamelijke gezondheid?									4
16	Hoe tevreden bent u met uw psychische gezondheid?									5
Nederlandse vertaling: van Nieuwenhuizen, C., Janssen-de Ruijter, E., & Nugter, M. (2017). Handleiding Manchester Short Assessment of Quality of Life (MANSA). Stichting QoLM. Originele versie: Priebe, S., Huxley, P., Knight, S., & Evans, S. (1999). Application and results of the Manchester Short Assessment of Quality of Life (MANSA). International journal of social psychiatry, 45(1), 7-12. Data v…
